# Supplementary material for: Inside the horn of plenty: Leaf-mining micromoth manipulates its host plant to obtain unending food provisioning
Source: PLoS One. 2018 Dec 21;13(12):e0209485. doi: 10.1371/journal.pone.0209485 (PMC6303051; doi:10.1371/journal.pone.0209485)
Supplement: S1 Table — All data derived from the observation point of Japan Meteorological Agency in Higashiomi town, which is the nearest observation point to the study site. (XLSX) [file pone.0209485.s005.xlsx]

## Sheet: Feuil1
Supplementary Table1. The meteological data of the study site in 2015 to 2017. All data derived from
the observation point of Japan Meteorological Agency in Higashiomi town, which is the nearest
observation point to the study site.
2015
Month	Rainfall (mm)	Temperature (℃)
	Total	Mean			Maximum	Minimum
		per day per hour	highest per day	lowest per day
Jan	183	3.1	6.9	-0.2	10.8	-4.9
Feb	61.5	4.2	8.5	0.4	13.7	-2.4
Mar	150.5	7.6	13.6	2.3	24.2	-2.5
Apr	133	13.7	19.2	8.5	28.8	2.9
May	86.5	19.2	25.8	13.1	31.8	7
Jun	214.5	21.1	25.8	17.3	32.1	12.1
Jul	205.5	25.6	30.6	22	37	18.1
Aug	163.5	26.7	32.3	22.6	37.6	19.4
Sep	216	21.3	26	17.6	30.3	12.7
Oct	30	16	22.6	10.1	26.3	4.9
Nov	148	12.5	17.3	8.1	23.8	1.5
Dec	84.5	7.3	12	2.9	20.1	-2.5
2016
Month	Rainfall (mm)	Temperature (℃)
	Total	Mean			Maximum	Minimum
		per day per hour	highest per day	lowest per day
Jan	95.5	3.9	8.8	-0.5	15.5	-5.3
Feb	85.5	4.7	10.4	0	20.6	-4.8
Mar	76	8.1	14.2	2.5	21.5	-2.2
Apr	136.5	14	19.8	8.2	27.4	0.2
May	91.5	19.1	25.1	13.6	31	8
Jun	255	21.7	26.6	17.7	32	10.4
Jul	122.5	26	31.4	22	35.9	19.5
Aug	101	27.3	33.4	22.8	36.6	18.9
Sep	273.5	23.9	28.6	20.3	33.4	14.6
Oct	139.5	17.9	23.3	13	31.4	4.8
Nov	83.5	10.6	15.7	5.9	20.9	1.1
Dec	91.5	6.5	11.4	1.7	19	-1.9
2017
Month	Rainfall (mm)	Temperature (℃)
	Total	Mean			Maximum	Minimum
		per day per hour	highest per day	lowest per day
Jan	132	2.9	7.4	-1	13.2	-5.4
Feb	92	3.1	7.4	-0.8	13.1	-3.5
Mar	87	6.3	12.1	1	19	-3.3
Apr	96	12.9	19	6.9	27.3	-0.3
May	67.5	18.8	25.5	12.9	31.2	6.5
Jun	142.5	20.6	26.4	15.4	30.9	9.5
Jul	127.5	26.8	32.1	23.2	34.9	19.5
Aug	146	26.8	32.1	22.9	35.7	18.5
Sep	112.5	21.7	27.1	16.8	30.7	12
Oct	532.5	16.5	20.3	13.1	29.1	5.7
Nov	53.5	9.5	15.3	4.4	21.5	-0.2
Dec	44.5	4	9.2	-0.1	14.1	-3.2
